# Supplementary material for: The expression of delta opioid receptor mRNA in adult male zebra finches (Taenopygia guttata)
Source: PLoS One. 2021 Aug 31;16(8):e0256599. doi: 10.1371/journal.pone.0256599 (PMC8407588; doi:10.1371/journal.pone.0256599)
Supplement: S1 File — (XLSX) [file pone.0256599.s005.xlsx]

## Sheet: Intensity measurement data
LMAN core	LMAN shell	Area X(L)	AREA X(S)	MSt	Hyperpallium	mesopallium	nidopallium	GP	LSt	DLM	HVC	NCL	NCM	RA	AD	CMM	NIF	NIF SURROUND	FIELD L	OV	MLd	RA CUP	Arcopallium	Lat ICo	Med Ico		COLOR CODE	BIRD ID
0.964272	1.0033	1.32357	0.574758	1.02579	1.28362	0.399351	0.791054	0.374708	0.285473	0.450684	1.80516	0.57261	1.16724	0.52127	0.437928	1.16138	0.908391	1.03674	0.39787	0.394827	0.522273	0.533013	0.665964	0.987678	0.66642			g22
1.26956	1.31961	1.09562	0.48795	0.859676	0.896523	0.885586	1.26204	0.653862	0.300491	0.266058	1.0898	0.81552	0.75344	0.929616	0.419783	0.75182	0.922995	0.922049	0.358428	0.277801	0.511417	0.235559	0.894451	0.923794	0.917462			y5
0.971393	0.532205	1.20493	0.498623	0.475236	0.795962	0.796848	0.578908	0.96848	0.549294	0.217528	1.37721	1.00722	0.543936	0.695088	0.725079	0.675366	0.684918	0.711632	0.401339	0.369662	0.602509	0.338185	0.596879	0.683495	1.10167			y42
0.680893	0.946624	1.40427	0.37021	0.591151	0.778378	0.893457	0.776884	0.858427	0.358372	0.48178	1.37481	1.16127	1.12177	1.02586	0.923446	0.548148	0.783694	0.68884	0.271055	0.28299	0.521937	0.154109	1.04124	1.08443	1.12071			y51
0.730464	0.746373	0.583332	0.499238	0.315348	1.01073	1.01408	0.681728	0.72711	0.284579	0.65392	1.11521	1.10667	1.31725	0.525541	0.721445	0.853305	1.13108	1.01827	0.162477	0.361804	0.470392	0.295521	0.676417	0.550987	0.962883			y52
0.719201	0.802588	0.483713	0.54302	0.777964	0.42505	0.232627	0.736538	0.614026	0.512699	0.624231	1.17091	1.54798	1.01756	0.669207	0.782982	1.66678	0.46032	0.453944	0.341941	0.748614	0.375926	0.190163	1.18775	1.3012	1.17806			y75
0.836896	0.959816	0.361296	0.483365	0.602469	0.714831	0.519424	0.535344	0.740156	0.354438	0.740612	1.60053	1.37961	1.18799	0.681222	0.571037	1.91009	0.309191	0.343504	0.254424	1.0504	0.243287	0.206854	1.58475	0.788559	0.686933
1.01555	0.790598	0.342232	0.475708	0.984137	0.740266	0.480237	1.07716	0.623597	0.384873	0.70191	1.34275	1.25615	1.46341	0.589241	0.865343	1.37781	0.404864	0.333934	0.698301	1.1412	0.199581	0.667894	1.41933	0.725056	0.872201
0.780836	1.16127	0.283661	0.376003	0.394369	0.307137	0.581809	1.58792	0.714969	0.644298	0.806006	1.57693	0.58874	0.874893	0.764977	1.03555	1.72087	0.248891	0.308155	0.0687583	1.23518	0.196406	0.343743	1.12752	0.547211	0.743882
0.953312	1.0406	0.502216	0.44106	0.479719	1.05081	1.02776	0.397695	0.859267	0.476984	0.639409	1.11013	1.00057	1.3051	0.556439	1.09754	1.73723	0.339206	0.332826	0.199609	0.970236	0.182508	0.500042	1.32158	0.348365	1.06674
1.13225	2.03975	0.553543	0.402238	0.695856	0.941576	0.698587	1.19715	0.453571	0.341417	0.656181	0.661857	0.569676	0.793485	0.867654	0.612205	0.472626	0.859213	0.541338	0.183352	0.169517	0.445656	0.586708	0.603307	1.17886	0.600552
0.744413	0.879059	0.479439	0.658681	0.417331	0.745391	1.7952	1.11836	0.767579	0.561543	0.978641	1.1779	0.606194	1.1009	0.903786	0.849251	0.60903	0.80126	0.598848	0.141257	0.149744	0.415552	0.68049	0.474239	1.19239	0.738392
0.949183	1.50508	0.396857	0.492401	0.572824	1.08586	0.875455	1.27024	1.72146	0.540992	0.309265	0.921768	0.731638	0.941545	1.3568	1.10921	0.755667	0.921579	0.86892	0.126947	0.116771	0.334003	0.487166	0.653743	1.14507	0.400376
1.00799	0.730025	1.6599	0.403635	1.35823	2.14905	1.27938	1.50503	0.693684	0.262584	0.516113	0.811013	0.731267	0.657009	0.890286	0.891022	0.776297	0.864336	0.52472	0.252369	0.0729511	0.306018	0.63791	1.01087	0.852752	0.503727
1.28221	0.641529	#N/A	0.968472	1.77167	1.05799	1.93856	2.12584	1.68126	1.32504	0.471445	1.31218	0.393246	1.12599	1.38588	1.33877	0.780644	0.555881	0.249896	0.12937	0.091587	0.452033	0.354253	1.04208	1.27048	0.710083
0.618054	0.959225	1.00711	0.282957	1.37554	1.19381	0.639195	1.15119	0.96771	0.538685	0.382193	1.22704	2.84017	1.49404	1.2482	1.244	2.07104	1.02643	0.755512	0.195319	0.410377	0.534964	1.62879	1.14998	0.768831	0.583074
0.60553	1.16242	0.733511	0.343689	1.29563	1.15284	0.847964	0.882999	2.04812	0.756179	0.491191	1.61884	1.43879	0.457773	1.42587	1.17342	1.19316	1.11553	1.14916	0.161623	0.198605	0.57456	1.26314	1.392	0.832578	0.493093
0.708746	1.17299	1.07398	0.796167	0.75722	1.06184	1.04592	1.27132	1.5724	1.42611	0.303758	1.17899	0.519416	0.662898	0.798414	1.32342	0.676697	0.814416	0.500487	0.132391	0.548311	0.387438	0.983807	1.05427	1.0895	0.578988
0.926609	0.553779	0.902308	0.279308	0.953719	0.0608409	1.26968	1.66851	1.02822	1.55599	0.652524	1.28354	2.08319	0.48704	1.29658	1.32756	0.9216	1.27698	0.730827	0.179579	0.507242	0.291793	1.31246	0.891927	1.06165	1.08562
1.13885	0.874678	0.991106	0.596371	0.998914	0.455751	1.24598	1.09025	0.718279	2.15391	0.523574	0.831991	2.25113	0.554859	1.29648	1.7583	0.479947	1.01761	0.843166	0.231788	0.62639	0.848517	1.08806	1.08781	0.913949	1.78386
0.827172	1.0201	0.418619	0.254336	0.357323	1.04056	0.656071	0.830397	0.970889	1.51341	0.357765	0.530701	0.466544	0.431157	0.599233	0.440064	1.37261			0.0787359	0.304547	0.250678
0.808798	1.58956	1.0198	0.340167	0.535081	1.06344	1.03749	0.857302	0.87724	1.08237	0.552305	0.710051	0.440798	0.383915	0.387956	0.288675	1.39009			0.08527	0.337511	0.283879
1.00997	1.1082	0.87173	0.351008	0.276332	1.14668	0.927129	1.25124	1.13974	1.33169	0.755774	0.792687	0.707837	0.509823	0.519322	0.270005	1.77347			0.087527	0.255705	0.175899
1.12967	1.51277	0.773253	0.153023	0.26463	0.770052	0.746468	1.24673	0.78758	0.724671	0.625643	0.89224	0.456892	0.425273	0.454053	1.00319	0.929168			0.148565	0.389532	0.236639
0.716149	0.840162	0.740774	0.0375296	0.678537	0.459895	1.52246	0.820965	0.890631	0.600702	0.635422	0.873394	0.378957	0.437542	0.494743	0.303329	1.46002			0.237066	0.284012	0.210654

## Sheet: Diameter data
Bird ID	Length	Avg of major and minor axes	Area X (Large neurons)			Length	Avg of major and minor axes	Area X (Small neurons)
Y52
cell 1	19.492	18.335	18.335			10.263	8.353	8.353
	17.178		17.9355			6.443		5.557
cell 2	18.204	17.9355	22.2325			6.082	5.557	6.342
	17.667		19.51			5.032		7.3425
cell 3	22.674	22.2325	14.149			6.704	6.342	9.6775
	21.791		14.031			5.98		6.649
cell 4	25.151	19.51	15.4475			6.78	7.3425	6.7975
	13.869		17.403			7.905		7.4105
cell 5	16.451	14.149	16.508			9.981	9.6775	7.3115
	11.847		16.951			9.374		7.734
Y5	16.837	14.031	18.008			7.944	6.649	6.486
	11.225		16.219			5.354		6.668
CELL 2	16.243	15.4475	14.9915			7.231	6.7975	5.932
	14.652		15.6095			6.364		6.948
CELL 3	18.254	17.403	18.9885			7.846	7.4105	6.621
	16.552		19.3855			6.975		7.1835
CELL 4	19.726	16.508	20.3865			6.742	7.3115	7.5655
	13.29		15.685			7.881		5.9445
cell 5	17.184	16.951	13.9575			8.181	7.734	7.609
	16.718		13.6965			7.287		6.7405
			17.824					5.421
G22	20.006	18.008	23.158			5.945	6.486	7.4675
	16.01		22.1595			7.027		8.409
CELL 2	17.155	16.219	21.679			5.859	6.668	7.687
	15.283		15.019			7.477		5.6395
CELL 3	14.257	14.9915	17.5708	2.81066		5.884	5.932	7.01986	0.982725
	15.726		Mean	Std. Dev.		5.98		Mean	Std. Dev.
CELL 4	16.474	15.6095				6.816	6.948
	14.745					7.08
CELL 5	21.791	18.9885				6.645	6.621
	16.186					6.597
y42
CELL 1	25.657	19.3855				7.189	7.1835
	13.114					7.178
CELL 2	15.755	20.3865				6.315	7.5655
	25.018					8.816
CELL 3	17.275	15.685				5.5	5.9445
	14.095					6.389
CELL 4	15.34	13.9575				5.996	7.609
	12.575					9.222
CELL 5	15.682	13.6965				5.89	6.7405
	11.711					7.591
y51	17.252	17.824				5.873	5.421
	18.396					4.969
CELL 2	22.372	23.158				6.605	7.4675
	23.944					8.33
CELL 3	23.971	22.1595				8.223	8.409
	20.348					8.595
CELL 4	24.121	21.679				7.354	7.687
	19.237					8.02
CELL 5	18.812	15.019				5.337	5.6395
	11.226					5.942
